# Supplementary material for: Low-penetrance TP53 variants are mainly hypomorphic: an underestimated issue with high clinical significance
Source: NPJ Genom Med. 2026 Apr 18;11:22. doi: 10.1038/s41525-026-00568-x (PMC13103405; doi:10.1038/s41525-026-00568-x)
Supplement: Supplementary file 1 — Sup_table_S1 [file 41525_2026_568_MOESM1_ESM.xlsx]

## Sheet: Table legend
cDNA_variant_NM_000546	TP53 variant using cDNA NM_000546 nomenclature
Protein_variant NP_000537	TP53 variant using protein NP_000537 nomenclature; full lengh p53; major isoform
HG19_Variant	TP53 variant using genomic nomenclature (HG19)
HG38_Variant	TP53 variant using genomic nomenclature (HG38)
VCF_HG19	TP53 variant using VCF nomenclature (HG19)
VCF_HG38	TP53 variant using VCF nomenclature (HG38)
Classification	SNP (single nucleotide polymorphism) or LVP (Low penetrant variant); data associated with (10) have been identified in UMD_TP53 using an occurrence of 10; for other LPV discussed in the manuscript, a 20 cuf off was used.
rs_ID	Identifiant ID used by dbSNP and clinvar
Clinvar_class	p53 variant classification according to clinvar (assess in June 2025)
GVSr	Germline versus Somatic value
Fotunato hypomorphic	List of variant define as "hypomorphic" by Fortuno et al. (PMID 39780207)
Montellier	TP53 variants classification defined by Montellier et al. (PMID: 39634561)
Cluster Kato	TP53 variant classification defined by Soussi et al. (PMID: 15580553)
p_value_raw (20)	p value from the Fisher test performed on GVSr data using a cut off value of 20 for variants occurrence
p_value_fdr (20)	FDR correction for the Fisher analysis
p_value_raw (10)	p value from the Fisher test performed on GVSr data using a cut off value of 10 for variants occurrence
p_value_fdr (10)	FDR correction for the Fisher analysis
Somatic	Somatic variant occurrence
Germline	Germline variant occurrence
Total	Total number of variant
AlphaMissense score	Score issued from the original publication (PMID: 37733863)
EA_score	Score issued from the original publication (PMID: 25634208)
MutPred2	Score issued from dbNSFP v4.1 (PMID: 33261662)
BayesDel	Score issued from dbNSFP v4.1 (PMID: 33261662)
ClinPred_rankscore	Score issued from dbNSFP v4.1 (PMID: 33261662)
TP53_PROF predictions	Score issued from the original publication (PMID: 35043155)

## Sheet: Table S1
cDNA_variant_NM_000546	Protein_variant NP_000537	HG19_Variant	HG38_Variant	VCF_HG19	VCF_HG38	Classification	rs_ID	Clinvar_Germline_classification	Clinvar_Germline_date_last_evaluated	Clinvar_Germline_review_status	GVSr	Fotunato hypomorphic	Montellier	cluster kato	p_value_raw (20)	p_value_fdr (20)	p_value_raw (10)	p_value_fdr (10)	Somatic	Germline	Total	AlphaMissense score (PMID: 37733863)	EA_score	MutPred2	BayesDel	ClinPred_rankscore	TP53_PROF predictions
c.31G>C	p.Glu11Gln	chr17:g.7579882C>G	chr17:g.7676564C>G	17-7579882-C-G	17-7676564-C-G	SNP	rs201382018	Conflicting classifications of pathogenicity	Jun 16, 2025	criteria provided, conflicting classifications	96.3147		D	1	0	0	0	0	967	37	1004	0.1369	0.0947	0.0469584	0.0890459	0.21053	ND
c.91G>A	p.Val31Ile	chr17:g.7579705C>T	chr17:g.7676387C>T	17-7579705-C-T	17-7676387-C-T	SNP	rs201753350	Conflicting classifications of pathogenicity	Feb 4, 2025	criteria provided, conflicting classifications	94.9608		D	1	0	0	0	0	848	45	893	0.0694	0.012	0.0138741	-0.016812	0.00113	ND
c.847C>T	p.Arg283Cys	chr17:g.7577091G>A	chr17:g.7673773G>A	17-7577091-G-A	17-7673773-G-A	SNP	rs149633775	Likely benign	Aug 5, 2024	reviewed by expert panel	45.9184		D	2	1.25495e-44	7.94383e-43	2.17243e-44	1.91174e-42	90	106	196	0.6812	0.6692	0.582711	0.330924	0.25063	ND
c.704A>G	p.Asn235Ser	chr17:g.7577577T>C	chr17:g.7674259T>C	17-7577577-T-C	17-7674259-T-C	SNP	rs144340710	Benign	Aug 5, 2024	reviewed by expert panel	65.3846		D	1	3.06114e-82	2.76814e-80	6.69312e-82	8.4142e-80	119	63	182	0.1402	0.389	0.171825	-0.0341756	0.14338	ND
c.566C>T	p.Ala189Val	chr17:g.7578283G>A	chr17:g.7674965G>A	17-7578283-G-A	17-7674965-G-A	SNP	rs121912665	Conflicting classifications of pathogenicity	Jan 12, 2025	criteria provided, conflicting classifications	83.908		C	1	7.66598e-128	9.70513e-126	2.08747e-127	3.67395e-125	146	28	174	0.5887	0.333	0.415155	0.416152	0.34126	ND
c.869G>A	p.Arg290His	chr17:g.7577069C>T	chr17:g.7673751C>T	17-7577069-C-T	17-7673751-C-T	SNP	rs55819519	Benign	Aug 5, 2024	reviewed by expert panel	26		D	1	1.1802e-07	2.26384e-06	1.34472e-07	3.03423e-06	26	74	100	0.0696	0.1775	0.0480256	0.0915951	0.00476	ND
c.214C>G	p.Pro72Ala	chr17:g.7579473G>C	chr17:g.7676155G>C	17-7579473-G-C	17-7676155-G-C	SNP	rs587782769	Likely benign	Feb 6, 2025	reviewed by expert panel	54.4304		D	1	5.83146e-26	2.30707e-24	7.61502e-26	4.18826e-24	43	36	79	0.0481	0.0133	0.0170758	-0.215412	0.00073	ND
c.466C>T	p.Arg156Cys	chr17:g.7578464G>A	chr17:g.7675146G>A	17-7578464-G-A	17-7675146-G-A	SNP	rs563378859	Conflicting classifications of pathogenicity	Mar 4, 2025	criteria provided, conflicting classifications	27.1186		C	2	1.72252e-05	0.000259608	1.8701e-05	0.000310507	16	43	59	0.1809	0.4874	0.3127	-0.0272154	0.19387	ND
c.329G>A	p.Arg110His	chr17:g.7579358C>T	chr17:g.7676040C>T	17-7579358-C-T	17-7676040-C-T	SNP	rs11540654	Likely benign	Jan 16, 2025	reviewed by expert panel	47.2727		C	1	2.45929e-14	5.76566e-13	2.87544e-14	9.03711e-13	26	29	55	0.0631	0.1503	0.0597652	0.0727602	0.03754	ND
c.1079G>C	p.Gly360Ala	chr17:g.7573948C>G	chr17:g.7670630C>G	17-7573948-C-G	17-7670630-C-G	SNP	rs35993958	Benign	Aug 5, 2024	reviewed by expert panel	82.5397		C	1	1.31343e-45	9.23781e-44	1.8516e-45	1.81045e-43	52	11	63	0.0711	0.2805	0.0192102	-0.333586	0.00058	ND
c.665C>T	p.Pro222Leu	chr17:g.7578184G>A	chr17:g.7674866G>A	17-7578184-G-A	17-7674866-G-A	SNP	rs146340390	Conflicting classifications of pathogenicity	Mar 4, 2025	criteria provided, conflicting classifications	33.3333		D	2	4.11337e-06	6.85202e-05	4.44403e-06	8.23954e-05	14	28	42	0.0964	0.4426	0.144077	0.224549	0.47426	ND
c.1015G>A	p.Glu339Lys	chr17:g.7574012C>T	chr17:g.7670694C>T	17-7574012-C-T	17-7670694-C-T	SNP	rs17882252	Conflicting classifications of pathogenicity	Mar 4, 2025	criteria provided, conflicting classifications	72.549		D	1	3.79524e-29	2.00199e-27	4.82117e-29	3.53552e-27	37	14	51	0.2638	0.6069	0.315902	-0.0741596	0.14606	ND
c.1073A>T	p.Glu358Val	chr17:g.7573954T>A	chr17:g.7670636T>A	17-7573954-T-A	17-7670636-T-A	SNP	rs773553186	Conflicting classifications of pathogenicity	Mar 4, 2025	criteria provided, conflicting classifications	77.2727		C	1	1.80533e-28	8.79057e-27	2.25257e-28	1.52482e-26	34	10	44	0.1048	0.3384	0.311633	-0.0752322	0.26073	ND
c.1096T>G	p.Ser366Ala	chr17:g.7573931A>C	chr17:g.7670613A>C	17-7573931-A-C	17-7670613-A-C	SNP	rs17881470	Benign	Aug 5, 2024	reviewed by expert panel	67.5676		D	1	6.33169e-19	1.74259e-17	7.42666e-19	2.97066e-17	25	12	37	0.0732	0.1949	0.0245464	0.118579	0.01351	ND
c.935C>G	p.Thr312Ser	chr17:g.7576911G>C	chr17:g.7673593G>C	17-7576911-G-C	17-7673593-G-C	SNP	rs145151284	Benign	Aug 5, 2024	reviewed by expert panel	74.0741		D	1	1.18564e-16	2.88658e-15	1.34877e-16	4.56508e-15	20	7	27	0.0755	0.0978	0.0448239	-0.0551156	0.02788	ND
c.28G>A	p.Val10Ile	chr17:g.7579885C>T	chr17:g.7676567C>T	17-7579885-C-T	17-7676567-C-T	SNP	rs535274413	Benign	Aug 5, 2024	reviewed by expert panel	56.5217		D	1	4.54455e-09	9.27968e-08	4.92608e-09	1.20415e-07	13	10	23	0.0604	0.0099	0	-0.0960921	0.0017	ND
c.217G>A	p.Val73Met	chr17:g.7579470C>T	chr17:g.7676152C>T	17-7579470-C-T	17-7676152-C-T	SNP	rs587782423	Benign	Aug 5, 2024	reviewed by expert panel	50		D	1	3.80936e-07	6.88951e-06	4.07272e-07	8.74146e-06	11	11	22	0.0809	0.0169	0.0170758	-0.167327	0.02361	ND
c.473G>A	p.Arg158His	chr17:g.7578457C>T	chr17:g.7675139C>T	17-7578457-C-T	17-7675139-C-T	LPV	rs587782144	Pathogenic/Likely pathogenic	Mar 27, 2025	criteria provided, multiple submitters, no conflicts	24.2248		B	3	6.39272e-28	2.89042e-26	1.1849e-27	7.44794e-26	125	391	516	0.9236	0.8207	0.520811	0.533694	0.76232	D
c.455C>T	p.Pro152Leu	chr17:g.7578475G>A	chr17:g.7675157G>A	17-7578475-G-A	17-7675157-G-A	LPV	rs5877827050	Pathogenic	Aug 5, 2024	reviewed by expert panel	14.4186		B	3	1.60449e-05	0.000247718	1.95757e-05	0.000319012	62	368	430	0.3559	0.8587	0.652081	0.558078	0.96896	D
c.1009C>T	p.Arg337Cys	chr17:g.7574018G>A	chr17:g.7670700G>A	17-7574018-G-A	17-7670700-G-A	LPV	rs5877825290	Pathogenic	May 7, 2025	reviewed by expert panel	14.9856		A	3	2.61055e-05	0.000384297	3.11053e-05	0.000488798	52	295	347	0.8021	0.634	0.608324	0.316468	0.617	D
c.638G>A	p.Arg213Gln	chr17:g.7578211C>T	chr17:g.7674893C>T	17-7578211-C-T	17-7674893-C-T	LPV	rs5877787200	Pathogenic/Likely pathogenic	Dec 18, 2024	criteria provided, multiple submitters, no conflicts	24.7423		A	3	2.81358e-17	7.42081e-16	4.01008e-17	1.53429e-15	72	219	291	0.9561	0.8009	0.423693	0.503299	0.80587	D
c.542G>A	p.Arg181His	chr17:g.7578388C>T	chr17:g.7675070C>T	17-7578388-C-T	17-7675070-C-T	LPV	rs397514495	Pathogenic/Likely pathogenic	Jun 20, 2025	criteria provided, multiple submitters, no conflicts	55.1601	yes	C	2	7.18194e-91	7.57695e-89	1.96027e-90	2.87506e-88	155	126	281	0.5897	0.314	0.239061	0.258417	0.46291	D
c.799C>T	p.Arg267Trp	chr17:g.7577139G>A	chr17:g.7673821G>A	17-7577139-G-A	17-7673821-G-A	LPV	rs55832599	Pathogenic/Likely pathogenic	Apr 4, 2025	criteria provided, multiple submitters, no conflicts	24.2152	yes	B	3	6.07098e-13	1.32515e-11	7.88967e-13	2.04203e-11	54	169	223	0.9682	0.885	0.723586	0.542393	0.97823	D
c.375G>A	p.Thr125=	chr17:g.7579312C>T	chr17:g.7675994C>T	17-7579312-C-T	17-7675994-C-T	LPV	rs558636390	Pathogenic/Likely pathogenic	Apr 9, 2025	criteria provided, multiple submitters, no conflicts	37.8882		N.A.	N.A.	3.26383e-25	1.2153e-23	4.63686e-25	2.40026e-23	61	100	161	N.A.	N.A.	N.A.	N.A.	N.A.	N.A.
c.541C>T	p.Arg181Cys	chr17:g.7578389G>A	chr17:g.7675071G>A	17-7578389-G-A	17-7675071-G-A	LPV	rs587782596	Conflicting classifications of pathogenicity	Jan 27, 2025	criteria provided, conflicting classifications	40.4145	yes	C	2	4.28301e-34	2.46468e-32	6.78003e-34	5.42402e-32	78	115	193	0.7821	0.5484	0.478122	0.469257	0.64167	D
c.374C>T	p.Thr125Met	chr17:g.7579313G>A	chr17:g.7675995G>A	17-7579313-G-A	17-7675995-G-A	LPV	rs786201057	Conflicting classifications of pathogenicity	Jun 20, 2025	criteria provided, conflicting classifications	33.8235		A	3	3.92609e-17	9.94086e-16	5.0663e-17	1.85764e-15	46	90	136	0.9602	0.8259	0.3746	0.500232	0.97203	ND
c.1010G>A	p.Arg337His	chr17:g.7574017C>T	chr17:g.7670699C>T	17-7574017-C-T	17-7670699-C-T	LPV	rs121912664	Pathogenic/Likely pathogenic	Feb 18, 2025	criteria provided, multiple submitters, no conflicts	64.9007	yes	C	1	1.65843e-67	1.31224e-65	3.14035e-67	3.45439e-65	98	53	151	0.5518	0.3948	0.41302	0.177746	0.4538	ND
c.845G>A	p.Arg282Gln	chr17:g.7577093C>T	chr17:g.7673775C>T	17-7577093-C-T	17-7673775-C-T	LPV	rs730882008	Conflicting classifications of pathogenicity	Mar 25, 2025	criteria provided, conflicting classifications	19.0909	yes	C	2	0.000260429	0.00350748	0.00028482	0.0040426	21	89	110	0.8664	0.7133	0.386339	0.477696	0.86508	D
c.472C>T	p.Arg158Cys	chr17:g.7578458G>A	chr17:g.7675140G>A	17-7578458-G-A	17-7675140-G-A	LPV	rs5877800680	Conflicting classifications of pathogenicity	Aug 29, 2025	criteria provided, conflicting classifications	19.7802		C	2	0.000444988	0.00586828	0.000481519	0.00672598	18	73	91	0.9622	0.9201	0.750267	0.514526	0.94744	D
c.467G>A	p.Arg156His	chr17:g.7578463C>T	chr17:g.7675145C>T	17-7578463-C-T	17-7675145-C-T	LPV	rs371524413	Uncertain significance	Feb 22, 2021	reviewed by expert panel	46.087	yes	C	2	5.17416e-27	2.18349e-25	7.12101e-27	4.17766e-25	53	62	115	0.1586	0.2469	0.194237	0.190681	0.40152	D
c.848G>A	p.Arg283His	chr17:g.7577090C>T	chr17:g.7673772C>T	17-7577090-C-T	17-7673772-C-T	LPV	rs371409680	Uncertain significance	Jan 28, 2025	criteria provided, multiple submitters, no conflicts	35.5556	yes	A	3	4.67475e-13	1.05683e-11	5.59455e-13	1.5385e-11	32	58	90	0.549	0.4554	0.38207	0.301011	0.39578	D
c.800G>A	p.Arg267Gln	chr17:g.7577138C>T	chr17:g.7673820C>T	17-7577138-C-T	17-7673820-C-T	LPV	rs587780075	Uncertain significance	Aug 11, 2020	reviewed by expert panel	22.093		C	2	6.74543e-05	0.000948856	7.3703e-05	0.0010993	19	67	86	0.8812	0.812	0.445037	0.593406	0.81008	D
c.538G>A	p.Glu180Lys	chr17:g.7578392C>T	chr17:g.7675074C>T	17-7578392-C-T	17-7675074-C-T	LPV	rs879253911	Likely pathogenic	Aug 5, 2024	reviewed by expert panel	26.7606		B	2	3.59035e-06	6.14241e-05	3.95546e-06	7.56697e-05	19	52	71	0.9545	0.5539	0.414088	0.262422	0.68995	D
c.460G>A	p.Gly154Ser	chr17:g.7578470C>T	chr17:g.7675152C>T	17-7578470-C-T	17-7675152-C-T	LPV	rs137852789	Uncertain significance	Jun 20, 2025	criteria provided, multiple submitters, no conflicts	32.7273		B	2	2.45355e-07	4.56793e-06	2.70786e-07	5.9573e-06	18	37	55	0.1525	0.638	0.351121	0.0512114	0.55047	D
c.509C>T	p.Thr170Met	chr17:g.7578421G>A	chr17:g.7675103G>A	17-7578421-G-A	17-7675103-G-A	LPV	rs779000871	Likely benign	Feb 7, 2025	reviewed by expert panel	29.5455		C	2	3.89768e-05	0.000560734	4.17679e-05	0.000644837	13	31	44	0.2516	0.5382	0.19317	0.321305	0.40628	ND
c.605G>A	p.Arg202His	chr17:g.7578244C>T	chr17:g.7674926C>T	17-7578244-C-T	17-7674926-C-T	LPV	rs587778719	Conflicting classifications of pathogenicity	Dec 15, 2024	criteria provided, conflicting classifications	42.8571		C	1	7.69175e-11	1.62296e-09	8.70336e-11	2.18827e-09	21	28	49	0.0714	0.1861	0.054429	-0.0837748	0.12625	ND
c.245C>T	p.Pro82Leu	chr17:g.7579442G>A	chr17:g.7676124G>A	17-7579442-G-A	17-7676124-G-A	LPV	rs534447939	Likely benign	Aug 5, 2024	reviewed by expert panel	46.4286		D	1	9.98641e-08	1.97544e-06	1.0795e-07	2.4999e-06	13	15	28	0.0705	0.4817	0.0320171	0.0708215	0.02609	ND
c.1079G>T	p.Gly360Val	chr17:g.7573948C>A	chr17:g.7670630C>A	17-7573948-C-A	17-7670630-C-A	LPV	rs35993958	Conflicting classifications of pathogenicity	Mar 4, 2025	criteria provided, conflicting classifications	77.7778		C	1	8.1491e-24	2.71494e-22	9.7759e-24	4.52779e-22	28	8	36	0.0861	0.5142	0.0490928	-0.211069	0.00625	ND
c.1000G>C	p.Gly334Arg	chr17:g.7574027C>G	chr17:g.7670709C>G	17-7574027-C-G	17-7670709-C-G	LPV	rs730882028	Uncertain significance	Aug 5, 2024	reviewed by expert panel	85.7143	Yes	D	1	1.64107e-22	4.94667e-21	1.92092e-22	8.04956e-21	24	4	28	0.9894	0.9521	0.85699	0.571248	0.86908	ND
c.884C>T	p.Pro295Leu	chr17:g.7577054G>A	chr17:g.7673736G>A	17-7577054-G-A	17-7673736-G-A	LPV	rs751713111	Conflicting classifications of pathogenicity	Dec 23, 2024	criteria provided, conflicting classifications	36		D	1	0.000111212	0.00153038	0.000117041	0.00168845	9	16	25	0.0678	0.2517	0.040555	-0.0974199	0.00041	ND
c.998G>A	p.Arg333His	chr17:g.7574029C>T	chr17:g.7670711C>T	17-7574029-C-T	17-7670711-C-T	LPV	rs573154688	Benign	Mar 4, 2025	reviewed by expert panel	45.8333		D	1	1.1521e-06	2.02577e-05	1.23042e-06	2.51807e-05	11	13	24	0.1281	0.3678	0.165422	-0.0924086	0.13996	ND
c.949C>A	p.Gln317Lys	chr17:g.7576897G>T	chr17:g.7673579G>T	17-7576897-G-T	17-7673579-G-T	LPV	rs764735889	Benign	Jan 16, 2025	reviewed by expert panel	43.4783		D	1	6.42701e-06	0.000101707	6.81895e-06	0.000117276	10	13	23	0.0837	0.0197	0.0480256	-0.167445	0.00913	ND
c.760A>G	p.Ile254Val	chr17:g.7577521T>C	chr17:g.7674203T>C	17-7577521-T-C	17-7674203-T-C	LPV	rs746601313	Likely benign	Jan 16, 2025	reviewed by expert panel	43.4783		D	1	6.42701e-06	0.000101707	6.81895e-06	0.000117276	10	13	23	0.1871	0.3819	0.469584	0.17079	0.4754	ND
c.314G>A	p.Gly105Asp	chr17:g.7579373C>T	chr17:g.7676055C>T	17-7579373-C-T	17-7676055-C-T	LPV (10)	rs587781504	Conflicting classifications of pathogenicity	Dec 11, 2024	criteria provided, conflicting classifications	31.5789		B	2	N.R.	N.R.	0.0035517	0.0422364	6	13	19	0.9794	0.9308	0.524013	0.568262	0.94422	D
c.1040C>A	p.Ala347Asp	chr17:g.7573987G>T	chr17:g.7670669G>T	17-7573987-G-T	17-7670669-G-T	LPV (10)	N.A.	Pathogenic	Aug 5, 2024	reviewed by expert panel	89.4737		B	2	N.R.	N.R.	6.77622e-17	2.38523e-15	17	2	19	0.9525	0.6701	0.482391	0.230108	0.63879	ND
c.877G>T	p.Gly293Trp	chr17:g.7577061C>A	chr17:g.7673743C>A	17-7577061-C-A	17-7673743-C-A	LPV (10)	rs587780076	Likely benign	Jan 16, 2025	reviewed by expert panel	35.2941		D	1	N.R.	N.R.	0.00187384	0.0249222	6	11	17	0.1775	0.4301	0.116329	0.202575	0.29211	ND
c.382C>A	p.Pro128Thr	chr17:g.7578548G>T	chr17:g.7675230G>T	17-7578548-G-T	17-7675230-G-T	LPV (10)	rs1555526327	Conflicting classifications of pathogenicity	Nov 22, 2024	criteria provided, conflicting classifications	82.3529		D	1	N.R.	N.R.	4.2859e-13	1.21664e-11	14	3	17	0.0922	0.4087	0.109925	-0.00623725	0.57828	ND
c.319T>C	p.Tyr107His	chr17:g.7579368A>G	chr17:g.7676050A>G	17-7579368-A-G	17-7676050-A-G	SNP (10)	rs368771578	Benign	Aug 5, 2024	reviewed by expert panel	52.9412		C	1	N.R.	N.R.	2.58501e-06	5.05513e-05	9	8	17	0.1966	0.2726	0.261473	0.020196	0.12034	ND
c.787A>G	p.Asn263Asp	chr17:g.7577151T>C	chr17:g.7673833T>C	17-7577151-T-C	17-7673833-T-C	SNP (10)	rs72661119	Conflicting classifications of pathogenicity	Feb 26, 2025	criteria provided, conflicting classifications	60		C	2	N.R.	N.R.	6.21658e-07	1.30252e-05	9	6	15	0.2109	0.1403	0.0736393	-0.144961	0.11343	ND
c.1175C>T	p.Ser392Leu	chr17:g.7572934G>A	chr17:g.7669616G>A	17-7572934-G-A	17-7669616-G-A	LPV (10)	rs769664911	N.A.	N.A.	N.A.	92.8571		D	1	N.R.	N.R.	1.24383e-13	3.64857e-12	13	1	14	0.2931	0.9258	0.310566	0.153312	0.65551	ND
c.917G>A	p.Arg306Gln	chr17:g.7577021C>T	chr17:g.7673703C>T	17-7577021-C-T	17-7673703-C-T	LPV (10)	rs1048095040	Conflicting classifications of pathogenicity	Dec 26, 2024	criteria provided, conflicting classifications	42.8571		B	3	N.R.	N.R.	0.000566193	0.00778516	6	8	14	0.4184	0.5053	0.054429	0.265212	0.36593	ND
c.572C>G	p.Pro191Arg	chr17:g.7578277G>C	chr17:g.7674959G>C	17-7578277-G-C	17-7674959-G-C	LPV (10)	rs587778718	Likely benign	Jan 16, 2025	reviewed by expert panel	71.4286		D	1	N.R.	N.R.	1.20895e-08	2.87533e-07	10	4	14	0.5246	0.472	0.341515	0.0942234	0.35458	ND
c.129G>C	p.Leu43Phe	chr17:g.7579558C>G	chr17:g.7676240C>G	17-7579558-C-G	17-7676240-C-G	LPV (10)	rs754332870	Conflicting classifications of pathogenicity	Oct 19, 2024	criteria provided, conflicting classifications	92.8571		D	1	N.R.	N.R.	1.24383e-13	3.64857e-12	13	1	14	0.0857	0.235	0.103522	-0.0232394	0.20756	ND
c.1101-1G>A	p.?	chr17:g.7573009C>T	chr17:g.7669691C>T	17-7573009-C-T	17-7669691-C-T	LPV (10)	rs876658982	Pathogenic/Likely pathogenic	Aug 21, 2024	criteria provided, multiple submitters, no conflicts	38.4615	Yes	N.A.	N.A.	N.R.	N.R.	0.00295785	0.0361515	5	8	13	N.A.	N.A.	N.A.	N.A.	N.A.	N.A.
c.1101-2A>G	p.?	chr17:g.7573010T>C	chr17:g.7669692T>C	17-7573010-T-C	17-7669692-T-C	LPV (10)	N.A.	Pathogenic/Likely pathogenic	Dec 3, 2024	criteria provided, multiple submitters, no conflicts	61.5385		N.A.	N.A.	N.R.	N.R.	2.07971e-06	4.15942e-05	8	5	13	N.A.	N.A.	N.A.	N.A.	N.A.	N.A.
c.642T>G	p.His214Gln	chr17:g.7578207A>C	chr17:g.7674889A>C	17-7578207-A-C	17-7674889-A-C	LPV (10)	rs587781386	Conflicting classifications of pathogenicity	Jun 23, 2025	criteria provided, conflicting classifications	53.8462		D	1	N.R.	N.R.	3.09894e-05	0.000488798	7	6	13	0.7704	0.445	0.235859	-0.0520245	0.14676	ND
c.257C>T	p.Ala86Val	chr17:g.7579430G>A	chr17:g.7676112G>A	17-7579430-G-A	17-7676112-G-A	LPV (10)	N.A.	Conflicting classifications of pathogenicity	Feb 2, 2025	criteria provided, conflicting classifications	38.4615		D	1	N.R.	N.R.	0.00295785	0.0361515	5	8	13	0.0842	0.1704	0.0341515	-0.00789786	0.1832	ND
c.218T>C	p.Val73Ala	chr17:g.7579469A>G	chr17:g.7676151A>G	17-7579469-A-G	17-7676151-A-G	LPV (10)	N.A.	Uncertain significance	Sep 17, 2023	criteria provided, single submitter	38.4615		D	1	N.R.	N.R.	0.00295785	0.0361515	5	8	13	0.0654	0.0355	0.0330843	-0.231568	0.00765	ND
c.861G>T	p.Glu287Asp	chr17:g.7577077C>A	chr17:g.7673759C>A	17-7577077-C-A	17-7673759-C-A	LPV (10)	N.A.	Uncertain significance	May 22, 2023	criteria provided, multiple submitters, no conflicts	41.6667		D	1	N.R.	N.R.	0.00195413	0.0249222	5	7	12	0.0988	0.1699	0.0917823	-0.117064	0.01127	D
c.698A>G	p.His233Arg	chr17:g.7577583T>C	chr17:g.7674265T>C	17-7577583-T-C	17-7674265-T-C	LPV (10)	rs879254233	Conflicting classifications of pathogenicity	Jul 6, 2022	criteria provided, conflicting classifications	41.6667		C	1	N.R.	N.R.	0.00195413	0.0249222	5	7	12	0.9072	0.6279	0.500534	0.22028	0.57517	ND
c.248C>T	p.Ala83Val	chr17:g.7579439G>A	chr17:g.7676121G>A	17-7579439-G-A	17-7676121-G-A	SNP (10)	rs201717599	Conflicting classifications of pathogenicity	Mar 4, 2025	criteria provided, conflicting classifications	41.6667		D	1	N.R.	N.R.	0.00195413	0.0249222	5	7	12	0.0854	0.1247	0.00960512	-0.092794	0.00095	ND
c.1136G>A	p.Arg379His	chr17:g.7572973C>T	chr17:g.7669655C>T	17-7572973-C-T	17-7669655-C-T	LPV (10)	rs863224682	Likely benign	Jan 16, 2025	reviewed by expert panel	63.6364		C	1	N.R.	N.R.	6.92996e-06	0.000117276	7	4	11	0.0667	0.0382	0.0320171	-0.0720003	0.22324	ND
c.1093C>T	p.His365Tyr	chr17:g.7573934G>A	chr17:g.7670616G>A	17-7573934-G-A	17-7670616-G-A	LPV (10)	rs267605075	Likely benign	Aug 5, 2024	reviewed by expert panel	63.6364		C	1	N.R.	N.R.	6.92996e-06	0.000117276	7	4	11	0.097	0.1821	0.0821772	0.135166	0.30031	ND
c.479T>C	p.Met160Thr	chr17:g.7578451A>G	chr17:g.7675133A>G	17-7578451-A-G	17-7675133-A-G	LPV (10)	N.A.	Uncertain significance	Aug 23, 2023	criteria provided, single submitter	54.5455		D	1	N.R.	N.R.	0.000108602	0.00159283	6	5	11	0.5246	0.5434	0.686233	0.13815	0.34039	ND
