# Supplementary material for: Low-penetrance TP53 variants are mainly hypomorphic: an underestimated issue with high clinical significance
Source: NPJ Genom Med. 2026 Apr 18;11:22. doi: 10.1038/s41525-026-00568-x (PMC13103405; doi:10.1038/s41525-026-00568-x)
Supplement: Supplementary file 2 — Sup_table_S2 [file 41525_2026_568_MOESM2_ESM.xlsx]

## Sheet: Supplementary Table  S2
Table S2A				Table S2B
Variant	Germline ranking	Somatic ranking		Variant	Germline ranking	Somatic ranking	GVSr_dataset
c.524G>A_p.Arg175His	6	1		c.31G>C_p.Glu11Gln	1	414	SNP
c.743G>A_p.Arg248Gln	4	2		c.91G>A_p.Val31Ile	2	336	SNP
c.818G>A_p.Arg273His	5	3		c.145G>C_p.Asp49His	3	620	SNP
c.817C>T_p.Arg273Cys	18	4		c.743G>A_p.Arg248Gln	4	2	N.A.
c.742C>T_p.Arg248Trp	9	5		c.818G>A_p.Arg273His	5	3	N.A.
c.844C>T_p.Arg282Trp	13	6		c.524G>A_p.Arg175His	6	1	N.A.
c.659A>G_p.Tyr220Cys	16	7		c.733G>A_p.Gly245Ser	7	8	N.A.
c.733G>A_p.Gly245Ser	7	8		c.542G>A_p.Arg181His	8	93	LPV
c.747G>T_p.Arg249Ser	670	9		c.742C>T_p.Arg248Trp	9	5	N.A.
c.536A>G_p.His179Arg	115	10		c.566C>T_p.Ala189Val	10	365	SNP
c.469G>T_p.Val157Phe	103	11		c.473G>A_p.Arg158His	11	29	LPV
c.488A>G_p.Tyr163Cys	40	12		c.704A>G_p.Asn235Ser	12	260	SNP
c.734G>A_p.Gly245Asp	83	13		c.844C>T_p.Arg282Trp	13	6	N.A.
c.853G>A_p.Glu285Lys	93	14		c.1010G>A_p.Arg337His	14	196	LPV
c.818G>T_p.Arg273Leu	104	15		c.847C>T_p.Arg283Cys	15	144	SNP
c.527G>T_p.Cys176Phe	105	16		c.659A>G_p.Tyr220Cys	16	7	N.A.
c.584T>C_p.Ile195Thr	48	17		c.541C>T_p.Arg181Cys	17	101	LPV
c.701A>G_p.Tyr234Cys	63	18		c.817C>T_p.Arg273Cys	18	4	N.A.
c.578A>G_p.His193Arg	61	19		c.638G>A_p.Arg213Gln	19	62	LPV
c.711G>A_p.Met237Ile	39	20		c.455C>T_p.Pro152Leu	20	31	LPV
c.722C>T_p.Ser241Phe	84	21		c.799C>T_p.Arg267Trp	21	77	LPV
c.814G>A_p.Val272Met	56	22		c.467G>A_p.Arg156His	22	257	LPV
c.713G>A_p.Cys238Tyr	27	23		c.1009C>T_p.Arg337Cys	23	42	LPV
c.646G>A_p.Val216Met	62	24		c.1079G>C_p.Gly360Ala	24	706	SNP
c.527G>A_p.Cys176Tyr	44	25		c.374C>T_p.Thr125Met	25	99	LPV
c.832C>T_p.Pro278Ser	85	26		c.214C>G_p.Pro72Ala	26	392	SNP
c.856G>A_p.Glu286Lys	86	27		c.713G>A_p.Cys238Tyr	27	23	N.A.
c.535C>T_p.His179Tyr	41	28		c.1015G>A_p.Glu339Lys	28	568	SNP
c.473G>A_p.Arg158His	11	29		c.1073A>T_p.Glu358Val	29	707	SNP
c.517G>A_p.Val173Met	35	30		c.848G>A_p.Arg283His	30	217	LPV
c.455C>T_p.Pro152Leu	20	31		c.1079G>T_p.Gly360Val	31	677	LPV
c.473G>T_p.Arg158Leu	106	32		c.869G>A_p.Arg290His	32	211	SNP
c.614A>G_p.Tyr205Cys	230	33		c.329G>A_p.Arg110His	33	382	SNP
c.422G>A_p.Cys141Tyr	36	34		c.1096T>G_p.Ser366Ala	34	621	SNP
c.581T>G_p.Leu194Arg	231	35		c.517G>A_p.Val173Met	35	30	N.A.
c.824G>A_p.Cys275Tyr	57	36		c.422G>A_p.Cys141Tyr	36	34	N.A.
c.707A>G_p.Tyr236Cys	191	37		c.725G>A_p.Cys242Tyr	37	64	N.A.
c.641A>G_p.His214Arg	75	38		c.1000G>C_p.Gly334Arg	38	1147	LPV
c.395A>G_p.Lys132Arg	76	39		c.711G>A_p.Met237Ile	39	20	N.A.
c.797G>A_p.Gly266Glu	77	40		c.488A>G_p.Tyr163Cys	40	12	N.A.
c.839G>C_p.Arg280Thr	154	41		c.535C>T_p.His179Tyr	41	28	N.A.
c.1009C>T_p.Arg337Cys	23	42		c.845G>A_p.Arg282Gln	42	126	LPV
c.404G>A_p.Cys135Tyr	192	43		c.605G>A_p.Arg202His	43	461	LPV
c.733G>T_p.Gly245Cys	94	44		c.527G>A_p.Cys176Tyr	44	25	N.A.
c.833C>T_p.Pro278Leu	155	45		c.329G>T_p.Arg110Leu	45	59	N.A.
c.517G>T_p.Val173Leu	156	46		c.800G>A_p.Arg267Gln	46	204	LPV
c.451C>T_p.Pro151Ser	52	47		c.935C>G_p.Thr312Ser	47	797	SNP
c.796G>A_p.Gly266Arg	157	48		c.584T>C_p.Ile195Thr	48	17	N.A.
c.734G>T_p.Gly245Val	158	49		c.523C>T_p.Arg175Cys	49	130	N.A.
c.743G>T_p.Arg248Leu	135	50		c.538G>A_p.Glu180Lys	50	236	LPV
c.380C>T_p.Ser127Phe	95	51		c.460G>A_p.Gly154Ser	51	327	LPV
c.481G>A_p.Ala161Thr	107	52		c.451C>T_p.Pro151Ser	52	47	N.A.
c.404G>T_p.Cys135Phe	291	53		c.736A>G_p.Met246Val	53	56	N.A.
c.839G>A_p.Arg280Lys	116	54		c.472C>T_p.Arg158Cys	54	147	LPV
c.725G>T_p.Cys242Phe	292	55		c.1040C>A_p.Ala347Asp	55	1148	LPV_10
c.736A>G_p.Met246Val	53	56		c.814G>A_p.Val272Met	56	22	N.A.
c.731G>A_p.Gly244Asp	58	57		c.824G>A_p.Cys275Tyr	57	36	N.A.
c.578A>T_p.His193Leu	293	58		c.731G>A_p.Gly244Asp	58	57	N.A.
c.329G>T_p.Arg110Leu	45	59		c.730G>A_p.Gly244Ser	59	71	N.A.
c.427G>A_p.Val143Met	64	60		c.466C>T_p.Arg156Cys	60	314	SNP
c.824G>T_p.Cys275Phe	232	61		c.578A>G_p.His193Arg	61	19	N.A.
c.638G>A_p.Arg213Gln	19	62		c.646G>A_p.Val216Met	62	24	N.A.
c.797G>T_p.Gly266Val	671	63		c.701A>G_p.Tyr234Cys	63	18	N.A.
c.725G>A_p.Cys242Tyr	37	64		c.427G>A_p.Val143Met	64	60	N.A.
c.814G>T_p.Val272Leu	233	65		c.530C>G_p.Pro177Arg	65	153	N.A.
c.461G>T_p.Gly154Val	405	66		c.1025G>C_p.Arg342Pro	66	170	N.A.
c.838A>G_p.Arg280Gly	234	67		c.665C>T_p.Pro222Leu	67	393	SNP
c.569C>T_p.Pro190Leu	117	68		c.28G>A_p.Val10Ile	68	583	SNP
c.746G>T_p.Arg249Met	294	69		c.382C>A_p.Pro128Thr	69	896	LPV_10
c.396G>C_p.Lys132Asn	672	70		c.509C>T_p.Thr170Met	70	355	LPV
c.730G>A_p.Gly244Ser	59	71		c.245C>T_p.Pro82Leu	71	473	LPV
c.577C>T_p.His193Tyr	118	72		c.1175C>T_p.Ser392Leu	72	1289	LPV_10
c.476C>T_p.Ala159Val	295	73		c.129G>C_p.Leu43Phe	73	1290	LPV_10
c.713G>T_p.Cys238Phe	673	74		c.760A>G_p.Ile254Val	74	522	LPV
c.772G>A_p.Glu258Lys	87	75		c.641A>G_p.His214Arg	75	38	N.A.
c.830G>T_p.Cys277Phe	235	76		c.395A>G_p.Lys132Arg	76	39	N.A.
c.799C>T_p.Arg267Trp	21	77		c.797G>A_p.Gly266Glu	77	40	N.A.
c.715A>G_p.Asn239Asp	108	78		c.844C>G_p.Arg282Gly	78	83	N.A.
c.475G>C_p.Ala159Pro	236	79		c.328C>T_p.Arg110Cys	79	134	N.A.
c.833C>G_p.Pro278Arg	296	80		c.451C>A_p.Pro151Thr	80	145	N.A.
c.749C>T_p.Pro250Leu	159	81		c.998G>A_p.Arg333His	81	511	LPV
c.638G>T_p.Arg213Leu	406	82		c.217G>A_p.Val73Met	82	555	SNP
c.844C>G_p.Arg282Gly	78	83		c.734G>A_p.Gly245Asp	83	13	N.A.
c.413C>T_p.Ala138Val	160	84		c.722C>T_p.Ser241Phe	84	21	N.A.
c.730G>T_p.Gly244Cys	407	85		c.832C>T_p.Pro278Ser	85	26	N.A.
c.530C>T_p.Pro177Leu	193	86		c.856G>A_p.Glu286Lys	86	27	N.A.
c.536A>T_p.His179Leu	408	87		c.772G>A_p.Glu258Lys	87	75	N.A.
c.722C>G_p.Ser241Cys	194	88		c.722C>A_p.Ser241Tyr	88	105	N.A.
c.711G>T_p.Met237Ile	297	89		c.578A>C_p.His193Pro	89	213	N.A.
c.820G>T_p.Val274Phe	409	90		c.884C>T_p.Pro295Leu	90	584	LPV
c.811G>A_p.Glu271Lys	237	91		c.949C>A_p.Gln317Lys	91	657	LPV
c.841G>A_p.Asp281Asn	136	92		c.572C>G_p.Pro191Arg	92	1043	LPV_10
c.542G>A_p.Arg181His	8	93		c.853G>A_p.Glu285Lys	93	14	N.A.
c.716A>G_p.Asn239Ser	298	94		c.733G>T_p.Gly245Cys	94	44	N.A.
c.745A>G_p.Arg249Gly	674	95		c.380C>T_p.Ser127Phe	95	51	N.A.
c.700T>C_p.Tyr234His	137	96		c.830G>A_p.Cys277Tyr	96	109	N.A.
c.583A>T_p.Ile195Phe	410	97		c.817C>A_p.Arg273Ser	97	137	N.A.
c.848G>C_p.Arg283Pro	299	98		c.469G>A_p.Val157Ile	98	341	N.A.
c.374C>T_p.Thr125Met	25	99		c.319T>C_p.Tyr107His	99	737	SNP
c.377A>G_p.Tyr126Cys	300	100		c.787A>G_p.Asn263Asp	100	962	SNP
c.541C>T_p.Arg181Cys	17	101		c.190C>A_p.Pro64Thr	101	1464	N.A.
c.836G>A_p.Gly279Glu	195	102		c.1102C>T_p.His368Tyr	102	1711	N.A.
c.841G>C_p.Asp281His	411	103		c.469G>T_p.Val157Phe	103	11	N.A.
c.763A>T_p.Ile255Phe	675	104		c.818G>T_p.Arg273Leu	104	15	N.A.
c.722C>A_p.Ser241Tyr	88	105		c.527G>T_p.Cys176Phe	105	16	N.A.
c.523C>G_p.Arg175Gly	138	106		c.473G>T_p.Arg158Leu	106	32	N.A.
c.1010G>T_p.Arg337Leu	196	107		c.481G>A_p.Ala161Thr	107	52	N.A.
c.742C>G_p.Arg248Gly	676	108		c.715A>G_p.Asn239Asp	108	78	N.A.
c.830G>A_p.Cys277Tyr	96	109		c.329G>C_p.Arg110Pro	109	110	N.A.
c.329G>C_p.Arg110Pro	109	110		c.580C>T_p.Leu194Phe	110	128	N.A.
c.514G>T_p.Val172Phe	161	111		c.473G>C_p.Arg158Pro	111	141	N.A.
c.818G>C_p.Arg273Pro	677	112		c.374C>G_p.Thr125Arg	112	315	N.A.
c.775G>T_p.Asp259Tyr	678	113		c.892G>A_p.Glu298Lys	113	434	N.A.
c.745A>T_p.Arg249Trp	679	114		c.1163A>C_p.Glu388Ala	114	1712	N.A.
c.832C>G_p.Pro278Ala	119	115		c.536A>G_p.His179Arg	115	10	N.A.
c.526T>A_p.Cys176Ser	301	116		c.839G>A_p.Arg280Lys	116	54	N.A.
c.785G>T_p.Gly262Val	302	117		c.569C>T_p.Pro190Leu	117	68	N.A.
c.643A>G_p.Ser215Gly	197	118		c.577C>T_p.His193Tyr	118	72	N.A.
c.394A>G_p.Lys132Glu	120	119		c.832C>G_p.Pro278Ala	119	115	N.A.
c.832C>A_p.Pro278Thr	303	120		c.394A>G_p.Lys132Glu	120	119	N.A.
c.467G>C_p.Arg156Pro	198	121		c.503A>G_p.His168Arg	121	131	N.A.
c.396G>T_p.Lys132Asn	412	122		c.587G>C_p.Arg196Pro	122	148	N.A.
c.452C>A_p.Pro151His	680	123		c.794T>C_p.Leu265Pro	123	159	N.A.
c.658T>C_p.Tyr220His	238	124		c.724T>C_p.Cys242Arg	124	222	N.A.
c.747G>C_p.Arg249Ser	413	125		c.604C>T_p.Arg202Cys	125	231	N.A.
c.845G>A_p.Arg282Gln	42	126		c.587G>A_p.Arg196Gln	126	253	N.A.
c.644G>T_p.Ser215Ile	414	127		c.718A>G_p.Ser240Gly	127	301	N.A.
c.580C>T_p.Leu194Phe	110	128		c.655C>T_p.Pro219Ser	128	474	N.A.
c.839G>T_p.Arg280Ile	239	129		c.1136G>A_p.Arg379His	129	708	LPV_10
c.523C>T_p.Arg175Cys	49	130		c.1093C>T_p.His365Tyr	130	963	LPV_10
c.503A>G_p.His168Arg	121	131		c.642T>G_p.His214Gln	131	964	LPV_10
c.452C>G_p.Pro151Arg	240	132		c.173C>G_p.Pro58Arg	132	1149	N.A.
c.535C>G_p.His179Asp	304	133		c.1112C>T_p.Ser371Phe	133	1713	N.A.
c.328C>T_p.Arg110Cys	79	134		c.9G>T_p.Glu3Asp	134	1714	N.A.
c.487T>C_p.Tyr163His	415	135		c.743G>T_p.Arg248Leu	135	50	N.A.
c.526T>C_p.Cys176Arg	241	136		c.841G>A_p.Asp281Asn	136	92	N.A.
c.817C>A_p.Arg273Ser	97	137		c.700T>C_p.Tyr234His	137	96	N.A.
c.464C>A_p.Thr155Asn	305	138		c.523C>G_p.Arg175Gly	138	106	N.A.
c.537T>A_p.His179Gln	242	139		c.645T>G_p.Ser215Arg	139	149	N.A.
c.613T>G_p.Tyr205Asp	243	140		c.843C>A_p.Asp281Glu	140	151	N.A.
c.473G>C_p.Arg158Pro	111	141		c.845G>C_p.Arg282Pro	141	167	N.A.
c.584T>A_p.Ile195Asn	306	142		c.638G>C_p.Arg213Pro	143	329	N.A.
c.388C>G_p.Leu130Val	416	143		c.1039G>A_p.Ala347Thr	144	400	N.A.
c.847C>T_p.Arg283Cys	15	144		c.314G>A_p.Gly105Asp	145	429	N.A.
c.451C>A_p.Pro151Thr	80	145		c.478A>G_p.Met160Val	146	512	N.A.
c.403T>C_p.Cys135Arg	417	146		c.917G>A_p.Arg306Gln	147	543	LPV_10
c.472C>T_p.Arg158Cys	54	147		c.877G>T_p.Gly293Trp	148	597	LPV_10
c.587G>C_p.Arg196Pro	122	148		c.479T>C_p.Met160Thr	149	965	LPV_10
c.645T>G_p.Ser215Arg	139	149		c.1060C>A_p.Gln354Lys	150	1044	N.A.
c.405C>G_p.Cys135Trp	418	150		c.685T>C_p.Cys229Arg	151	1045	N.A.
c.843C>A_p.Asp281Glu	140	151		c.1177G>A_p.Asp393Asn	152	1291	N.A.
c.632C>T_p.Thr211Ile	681	152		c.14A>G_p.Gln5Arg	153	1715	N.A.
c.530C>G_p.Pro177Arg	65	153		c.839G>C_p.Arg280Thr	154	41	N.A.
c.731G>T_p.Gly244Val	307	154		c.833C>T_p.Pro278Leu	155	45	N.A.
c.738G>A_p.Met246Ile	244	155		c.517G>T_p.Val173Leu	156	46	N.A.
c.821T>C_p.Val274Ala	682	156		c.796G>A_p.Gly266Arg	157	48	N.A.
c.842A>G_p.Asp281Gly	199	157		c.734G>T_p.Gly245Val	158	49	N.A.
c.542G>C_p.Arg181Pro	308	158		c.749C>T_p.Pro250Leu	159	81	N.A.
c.794T>C_p.Leu265Pro	123	159		c.413C>T_p.Ala138Val	160	84	N.A.
c.535C>A_p.His179Asn	419	160		c.514G>T_p.Val172Phe	161	111	N.A.
c.528C>G_p.Cys176Trp	245	161		c.388C>T_p.Leu130Phe	162	169	N.A.
c.800G>C_p.Arg267Pro	246	162		c.659A>C_p.Tyr220Ser	163	178	N.A.
c.746G>C_p.Arg249Thr	309	163		c.817C>G_p.Arg273Gly	164	179	N.A.
c.400T>C_p.Phe134Leu	310	164		c.412G>C_p.Ala138Pro	165	180	N.A.
c.490A>G_p.Lys164Glu	311	165		c.451C>G_p.Pro151Ala	166	199	N.A.
c.857A>G_p.Glu286Gly	683	166		c.827C>A_p.Ala276Asp	167	205	N.A.
c.845G>C_p.Arg282Pro	141	167		c.472C>G_p.Arg158Gly	168	214	N.A.
c.524G>T_p.Arg175Leu	247	168		c.537T>G_p.His179Gln	169	219	N.A.
c.388C>T_p.Leu130Phe	162	169		c.764T>C_p.Ile255Thr	170	237	N.A.
c.1025G>C_p.Arg342Pro	66	170		c.532C>G_p.His178Asp	171	266	N.A.
c.706T>C_p.Tyr236His	312	171		c.402T>G_p.Phe134Leu	172	386	N.A.
c.712T>C_p.Cys238Arg	420	172		c.1031T>C_p.Leu344Pro	173	401	N.A.
c.809T>C_p.Phe270Ser	313	173		c.761T>C_p.Ile254Thr	174	407	N.A.
c.470T>G_p.Val157Gly	200	174		c.751A>C_p.Ile251Leu	175	452	N.A.
c.823T>C_p.Cys275Arg	201	175		c.824G>C_p.Cys275Ser	176	475	N.A.
c.613T>C_p.Tyr205His	314	176		c.845G>T_p.Arg282Leu	177	585	N.A.
c.843C>G_p.Asp281Glu	315	177		c.248C>T_p.Ala83Val	178	637	SNP
c.659A>C_p.Tyr220Ser	163	178		c.257C>T_p.Ala86Val	179	709	LPV_10
c.817C>G_p.Arg273Gly	164	179		c.997C>T_p.Arg333Cys	180	710	N.A.
c.412G>C_p.Ala138Pro	165	180		c.218T>C_p.Val73Ala	181	766	LPV_10
c.733G>C_p.Gly245Arg	316	181		c.861G>T_p.Glu287Asp	182	767	LPV_10
c.376T>G_p.Tyr126Asp	421	182		c.698A>G_p.His233Arg	183	798	LPV_10
c.725G>C_p.Cys242Ser	684	183		c.829T>C_p.Cys277Arg	184	845	N.A.
c.776A>T_p.Asp259Val	685	184		c.1150A>G_p.Met384Val	185	966	N.A.
c.646G>T_p.Val216Leu	317	185		c.1120G>A_p.Gly374Ser	186	1046	N.A.
c.841G>T_p.Asp281Tyr	422	186		c.970G>C_p.Asp324His	187	1047	N.A.
c.423C>G_p.Cys141Trp	318	187		c.1054G>A_p.Asp352Asn	188	1150	N.A.
c.482C>A_p.Ala161Asp	319	188		c.1135C>A_p.Arg379Ser	189	1151	N.A.
c.517G>C_p.Val173Leu	423	189		c.558T>A_p.Asp186Glu	190	1292	N.A.
c.770T>C_p.Leu257Pro	320	190		c.707A>G_p.Tyr236Cys	191	37	N.A.
c.840A>T_p.Arg280Ser	321	191		c.332T>C_p.Leu111Pro	192	196	N.A.
c.596G>T_p.Gly199Val	424	192		c.764T>C_p.Ile255Thr	193	220	N.A.
c.487T>A_p.Tyr163Asn	686	193		c.842A>T_p.Asp281Val	194	229	N.A.
c.743G>C_p.Arg248Pro	248	194		c.713G>C_p.Cys238Ser	195	248	N.A.
c.406C>G_p.Gln136Glu	425	195		c.695T>C_p.Ile232Thr	196	255	N.A.
c.1010G>A_p.Arg337His	14	196		c.376T>A_p.Tyr126Asn	197	295	N.A.
c.644G>A_p.Ser215Asn	249	197		c.812A>T_p.Glu271Val	198	307	N.A.
c.358A>G_p.Lys120Glu	687	198		c.476C>A_p.Ala159Asp	199	317	N.A.
c.451C>G_p.Pro151Ala	166	199		c.398T>C_p.Met133Thr	200	329	N.A.
c.808T>C_p.Phe270Leu	322	200		c.868C>T_p.Arg290Cys	201	356	N.A.
c.332T>A_p.Leu111Gln	688	201		c.322G>A_p.Gly108Ser	202	388	N.A.
c.464C>T_p.Thr155Ile	323	202		c.375G>C_p.Thr125=	203	383	N.A.
c.589G>A_p.Val197Met	202	203		c.761T>C_p.Ile254Thr	204	391	N.A.
c.800G>A_p.Arg267Gln	46	204		c.1031T>C_p.Leu344Pro	205	395	N.A.
c.827C>A_p.Ala276Asp	167	205		c.314G>A_p.Gly105Asp	206	407	N.A.
c.434T>C_p.Leu145Pro	689	206		c.373A>C_p.Thr125Pro	207	412	N.A.
c.658T>A_p.Tyr220Asn	426	207		c.843C>A_p.Asp281Glu	208	158	N.A.
c.826G>C_p.Ala276Pro	427	208		c.751A>C_p.Ile251Leu	209	443	N.A.
c.842A>T_p.Asp281Val	203	209		c.644G>A_p.Ser215Asn	303	210	N.A.
c.518T>G_p.Val173Gly	250	210
c.869G>A_p.Arg290His	32	211
c.337T>G_p.Phe113Val	690	212
c.578A>C_p.His193Pro	89	213
c.472C>G_p.Arg158Gly	168	214
c.398T>A_p.Met133Lys	691	215
c.700T>A_p.Tyr234Asn	692	216
c.848G>A_p.Arg283His	30	217
c.773A>G_p.Glu258Gly	324	218
c.537T>G_p.His179Gln	169	219
c.809T>G_p.Phe270Cys	428	220
c.380C>A_p.Ser127Tyr	693	221
c.724T>C_p.Cys242Arg	124	222
c.332T>C_p.Leu111Pro	204	223
c.392A>T_p.Asn131Ile	251	224
c.854A>T_p.Glu285Val	252	225
c.833C>A_p.Pro278His	694	226
c.746G>A_p.Arg249Lys	325	227
c.770T>A_p.Leu257Gln	429	228
c.529C>T_p.Pro177Ser	253	229
c.710T>A_p.Met237Lys	326	230
c.604C>T_p.Arg202Cys	125	231
c.533A>C_p.His178Pro	327	232
c.421T>C_p.Cys141Arg	695	233
c.520A>T_p.Arg174Trp	696	234
c.740A>T_p.Asn247Ile	697	235
c.538G>A_p.Glu180Lys	50	236
c.764T>C_p.Ile255Thr	170	237
c.401T>G_p.Phe134Cys	430	238
c.752T>G_p.Ile251Ser	698	239
c.518T>C_p.Val173Ala	328	240
c.721T>C_p.Ser241Pro	431	241
c.394A>C_p.Lys132Gln	329	242
c.596G>A_p.Gly199Glu	432	243
c.623A>T_p.Asp208Val	433	244
c.695T>C_p.Ile232Thr	205	245
c.559G>A_p.Gly187Ser	254	246
c.709A>G_p.Met237Val	255	247
c.470T>A_p.Val157Asp	330	248
c.454C>T_p.Pro152Ser	434	249
c.484A>T_p.Ile162Phe	435	250
c.463A>C_p.Thr155Pro	699	251
c.764T>G_p.Ile255Ser	700	252
c.587G>A_p.Arg196Gln	126	253
c.1001G>T_p.Gly334Val	701	254
c.706T>A_p.Tyr236Asn	702	255
c.434T>A_p.Leu145Gln	436	256
c.467G>A_p.Arg156His	22	257
c.721T>G_p.Ser241Ala	256	258
c.314G>T_p.Gly105Val	437	259
c.704A>G_p.Asn235Ser	12	260
c.821T>G_p.Val274Gly	703	261
c.713G>C_p.Cys238Ser	206	262
c.395A>T_p.Lys132Met	438	263
c.515T>A_p.Val172Asp	439	264
c.590T>G_p.Val197Gly	440	265
c.532C>G_p.His178Asp	171	266
c.672G>T_p.Glu224Asp	331	267
c.761T>A_p.Ile254Asn	332	268
c.428T>C_p.Val143Ala	441	269
c.568C>T_p.Pro190Ser	442	270
c.584T>G_p.Ile195Ser	704	271
c.752T>A_p.Ile251Asn	705	272
c.857A>T_p.Glu286Val	706	273
c.379T>C_p.Ser127Pro	207	274
c.313G>T_p.Gly105Cys	443	275
c.338T>G_p.Phe113Cys	707	276
c.764T>A_p.Ile255Asn	708	277
c.820G>C_p.Val274Leu	709	278
c.581T>C_p.Leu194Pro	208	279
c.706T>G_p.Tyr236Asp	257	280
c.815T>A_p.Val272Glu	710	281
c.376T>A_p.Tyr126Asn	209	282
c.581T>A_p.Leu194His	711	283
c.734G>C_p.Gly245Ala	333	284
c.412G>A_p.Ala138Thr	712	285
c.737T>G_p.Met246Arg	713	286
c.607G>T_p.Val203Leu	444	287
c.814G>C_p.Val272Leu	445	288
c.376T>C_p.Tyr126His	714	289
c.761T>G_p.Ile254Ser	715	290
c.827C>G_p.Ala276Gly	334	291
c.614A>C_p.Tyr205Ser	716	292
c.318C>G_p.Ser106Arg	446	293
c.391A>T_p.Asn131Tyr	447	294
c.821T>A_p.Val274Asp	717	295
c.815T>G_p.Val272Gly	718	296
c.476C>A_p.Ala159Asp	210	297
c.812A>T_p.Glu271Val	211	298
c.379T>A_p.Ser127Thr	335	299
c.737T>A_p.Met246Lys	719	300
c.718A>G_p.Ser240Gly	127	301
c.868C>T_p.Arg290Cys	212	302
c.400T>G_p.Phe134Val	720	303
c.503A>C_p.His168Pro	721	304
c.653T>G_p.Val218Gly	722	305
c.724T>A_p.Cys242Ser	723	306
c.712T>G_p.Cys238Gly	448	307
c.737T>C_p.Met246Thr	336	308
c.796G>C_p.Gly266Arg	449	309
c.711G>C_p.Met237Ile	724	310
c.577C>G_p.His193Asp	337	311
c.694A>T_p.Ile232Phe	450	312
c.712T>A_p.Cys238Ser	451	313
c.466C>T_p.Arg156Cys	60	314
c.374C>G_p.Thr125Arg	112	315
c.993G>T_p.Gln331His	452	316
c.568C>A_p.Pro190Thr	725	317
c.774A>T_p.Glu258Asp	726	318
c.485T>A_p.Ile162Asn	453	319
c.536A>C_p.His179Pro	454	320
c.724T>G_p.Cys242Gly	455	321
c.825T>G_p.Cys275Trp	456	322
c.527G>C_p.Cys176Ser	727	323
c.395A>C_p.Lys132Thr	728	324
c.526T>G_p.Cys176Gly	729	325
c.794T>G_p.Leu265Arg	730	326
c.460G>A_p.Gly154Ser	51	327
c.215C>G_p.Pro72Arg	142	328
c.638G>C_p.Arg213Pro	143	329
c.482C>T_p.Ala161Val	731	330
c.808T>A_p.Phe270Ile	732	331
c.751A>T_p.Ile251Phe	457	332
c.401T>C_p.Phe134Ser	733	333
c.431A>C_p.Gln144Pro	734	334
c.613T>A_p.Tyr205Asn	735	335
c.91G>A_p.Val31Ile	2	336
c.703A>G_p.Asn235Asp	458	337
c.417G>C_p.Lys139Asn	736	338
c.772G>C_p.Glu258Gln	737	339
c.850A>C_p.Thr284Pro	738	340
c.469G>A_p.Val157Ile	98	341
c.512A>G_p.Glu171Gly	739	342
c.755T>C_p.Leu252Pro	740	343
c.769C>G_p.Leu257Val	741	344
c.398T>C_p.Met133Thr	213	345
c.374C>A_p.Thr125Lys	258	346
c.730G>C_p.Gly244Arg	459	347
c.428T>G_p.Val143Gly	742	348
c.434T>G_p.Leu145Arg	743	349
c.481G>T_p.Ala161Ser	744	350
c.503A>T_p.His168Leu	745	351
c.577C>A_p.His193Asn	746	352
c.716A>C_p.Asn239Thr	747	353
c.757A>G_p.Thr253Ala	748	354
c.509C>T_p.Thr170Met	70	355
c.417G>T_p.Lys139Asn	460	356
c.859G>A_p.Glu287Lys	749	357
c.770T>G_p.Leu257Arg	214	358
c.389T>A_p.Leu130His	338	359
c.326T>C_p.Phe109Ser	461	360
c.700T>G_p.Tyr234Asp	462	361
c.332T>G_p.Leu111Arg	750	362
c.530C>A_p.Pro177His	751	363
c.856G>C_p.Glu286Gln	752	364
c.566C>T_p.Ala189Val	10	365
c.389T>G_p.Leu130Arg	463	366
c.766A>C_p.Thr256Pro	464	367
c.403T>G_p.Cys135Gly	753	368
c.466C>G_p.Arg156Gly	754	369
c.518T>A_p.Val173Glu	755	370
c.590T>A_p.Val197Glu	756	371
c.338T>C_p.Phe113Ser	339	372
c.714T>G_p.Cys238Trp	465	373
c.614A>T_p.Tyr205Phe	757	374
c.672G>C_p.Glu224Asp	758	375
c.695T>G_p.Ile232Ser	759	376
c.748C>T_p.Pro250Ser	760	377
c.325T>G_p.Phe109Val	259	378
c.392A>G_p.Asn131Ser	260	379
c.736A>T_p.Met246Leu	261	380
c.319T>G_p.Tyr107Asp	761	381
c.329G>A_p.Arg110His	33	382
c.389T>C_p.Leu130Pro	340	383
c.407A>C_p.Gln136Pro	762	384
c.827C>T_p.Ala276Val	763	385
c.402T>G_p.Phe134Leu	172	386
c.359A>G_p.Lys120Arg	764	387
c.469G>C_p.Val157Leu	765	388
c.653T>A_p.Val218Glu	766	389
c.701A>C_p.Tyr234Ser	767	390
c.774A>C_p.Glu258Asp	768	391
c.214C>G_p.Pro72Ala	26	392
c.665C>T_p.Pro222Leu	67	393
c.422G>T_p.Cys141Phe	341	394
c.586C>G_p.Arg196Gly	769	395
c.829T>G_p.Cys277Gly	770	396
c.322G>A_p.Gly108Ser	215	397
c.404G>C_p.Cys135Ser	466	398
c.720T>A_p.Ser240Arg	771	399
c.1039G>A_p.Ala347Thr	144	400
c.1031T>C_p.Leu344Pro	173	401
c.292C>T_p.Pro98Ser	342	402
c.569C>G_p.Pro190Arg	343	403
c.647T>G_p.Val216Gly	344	404
c.721T>A_p.Ser241Thr	345	405
c.811G>C_p.Glu271Gln	772	406
c.761T>C_p.Ile254Thr	174	407
c.835G>A_p.Gly279Arg	346	408
c.550G>A_p.Asp184Asn	467	409
c.637C>G_p.Arg213Gly	468	410
c.775G>A_p.Asp259Asn	469	411
c.607G>A_p.Val203Met	773	412
c.643A>C_p.Ser215Arg	774	413
c.31G>C_p.Glu11Gln	1	414
c.455C>G_p.Pro152Arg	262	415
c.560G>T_p.Gly187Val	775	416
c.726C>G_p.Cys242Trp	776	417
c.808T>G_p.Phe270Val	777	418
c.823T>G_p.Cys275Gly	778	419
c.487T>G_p.Tyr163Asp	347	420
c.79C>T_p.Pro27Ser	348	421
c.668C>T_p.Pro223Leu	470	422
c.511G>A_p.Glu171Lys	779	423
c.623A>G_p.Asp208Gly	780	424
c.695T>A_p.Ile232Asn	781	425
c.757A>C_p.Thr253Pro	782	426
c.1000G>T_p.Gly334Trp	349	427
c.410T>A_p.Leu137Gln	471	428
c.314G>A_p.Gly105Asp	145	429
c.652G>A_p.Val218Met	350	430
c.415A>G_p.Lys139Glu	472	431
c.402T>A_p.Phe134Leu	783	432
c.440T>G_p.Val147Gly	784	433
c.892G>A_p.Glu298Lys	113	434
c.457C>T_p.Pro153Ser	351	435
c.293C>T_p.Pro98Leu	785	436
c.1118A>G_p.Lys373Arg	786	437
c.485T>G_p.Ile162Ser	787	438
c.373A>C_p.Thr125Pro	216	439
c.1010G>C_p.Arg337Pro	473	440
c.589G>T_p.Val197Leu	474	441
c.640C>T_p.His214Tyr	475	442
c.1132T>C_p.Ser378Pro	788	443
c.337T>A_p.Phe113Ile	789	444
c.428T>A_p.Val143Glu	790	445
c.475G>A_p.Ala159Thr	791	446
c.631A>G_p.Thr211Ala	792	447
c.731G>C_p.Gly244Ala	793	448
c.421T>G_p.Cys141Gly	476	449
c.645T>A_p.Ser215Arg	477	450
c.475G>T_p.Ala159Ser	794	451
c.751A>C_p.Ile251Leu	175	452
c.265C>T_p.Pro89Ser	795	453
c.326T>G_p.Phe109Cys	796	454
c.425C>T_p.Pro142Leu	797	455
c.507G>A_p.Met169Ile	798	456
c.720T>G_p.Ser240Arg	799	457
c.754C>T_p.Leu252Phe	800	458
c.758C>T_p.Thr253Ile	801	459
c.658T>G_p.Tyr220Asp	478	460
c.605G>A_p.Arg202His	43	461
c.455C>A_p.Pro152Gln	802	462
c.480G>T_p.Met160Ile	803	463
c.773A>C_p.Glu258Ala	804	464
c.840A>C_p.Arg280Ser	805	465
c.993G>C_p.Gln331His	806	466
c.398T>G_p.Met133Arg	263	467
c.359A>T_p.Lys120Met	807	468
c.454C>A_p.Pro152Thr	808	469
c.502C>T_p.His168Tyr	809	470
c.532C>T_p.His178Tyr	810	471
c.826G>A_p.Ala276Thr	811	472
c.245C>T_p.Pro82Leu	71	473
c.655C>T_p.Pro219Ser	128	474
c.824G>C_p.Cys275Ser	176	475
c.799C>G_p.Arg267Gly	217	476
c.729G>A_p.Met243Ile	264	477
c.470T>C_p.Val157Ala	352	478
c.534C>A_p.His178Gln	353	479
c.857A>C_p.Glu286Ala	354	480
c.738G>T_p.Met246Ile	479	481
c.377A>C_p.Tyr126Ser	812	482
c.449C>T_p.Thr150Ile	813	483
c.707A>C_p.Tyr236Ser	814	484
c.592G>A_p.Glu198Lys	815	485
c.773A>T_p.Glu258Val	816	486
c.370T>C_p.Cys124Arg	480	487
c.853G>C_p.Glu285Gln	481	488
c.886C>T_p.His296Tyr	482	489
c.313G>C_p.Gly105Arg	817	490
c.440T>A_p.Val147Asp	818	491
c.644G>C_p.Ser215Thr	819	492
c.461G>A_p.Gly154Asp	218	493
c.767C>T_p.Thr256Ile	483	494
c.452C>T_p.Pro151Leu	820	495
c.646G>C_p.Val216Leu	821	496
c.810T>A_p.Phe270Leu	822	497
c.836G>T_p.Gly279Val	823	498
c.861G>C_p.Glu287Asp	824	499
c.313G>A_p.Gly105Ser	355	500
c.752T>C_p.Ile251Thr	356	501
c.431A>T_p.Gln144Leu	484	502
c.785G>A_p.Gly262Asp	485	503
c.1009C>G_p.Arg337Gly	825	504
c.296C>T_p.Ser99Phe	826	505
c.403T>A_p.Cys135Ser	827	506
c.419C>T_p.Thr140Ile	828	507
c.626G>A_p.Arg209Lys	829	508
c.640C>G_p.His214Asp	830	509
c.767C>A_p.Thr256Lys	831	510
c.998G>A_p.Arg333His	81	511
c.478A>G_p.Met160Val	146	512
c.331C>A_p.Leu111Met	832	513
c.488A>C_p.Tyr163Ser	833	514
c.497C>T_p.Ser166Leu	834	515
c.667C>T_p.Pro223Ser	835	516
c.689C>T_p.Thr230Ile	836	517
c.806G>A_p.Ser269Asn	837	518
c.826G>T_p.Ala276Ser	838	519
c.865C>T_p.Leu289Phe	839	520
c.989T>G_p.Leu330Arg	840	521
c.760A>G_p.Ile254Val	74	522
c.556G>A_p.Asp186Asn	219	523
c.514G>A_p.Val172Ile	265	524
c.1031T>G_p.Leu344Arg	486	525
c.520A>G_p.Arg174Gly	487	526
c.572C>T_p.Pro191Leu	488	527
c.373A>G_p.Thr125Ala	841	528
c.595G>A_p.Gly199Arg	842	529
c.899C>T_p.Pro300Leu	843	530
c.31G>A_p.Glu11Lys	357	531
c.446C>T_p.Ser149Phe	358	532
c.650T>G_p.Val217Gly	489	533
c.989T>C_p.Leu330Pro	490	534
c.400T>A_p.Phe134Ile	844	535
c.492G>T_p.Lys164Asn	845	536
c.515T>C_p.Val172Ala	846	537
c.647T>A_p.Val216Glu	847	538
c.670G>A_p.Glu224Lys	848	539
c.680C>T_p.Ser227Phe	849	540
c.716A>T_p.Asn239Ile	850	541
c.800G>T_p.Arg267Leu	851	542
c.917G>A_p.Arg306Gln	147	543
c.439G>A_p.Val147Ile	359	544
c.775G>C_p.Asp259His	360	545
c.784G>A_p.Gly262Ser	361	546
c.80C>T_p.Pro27Leu	491	547
c.1058C>T_p.Ala353Val	852	548
c.458C>T_p.Pro153Leu	853	549
c.523C>A_p.Arg175Ser	854	550
c.560G>A_p.Gly187Asp	855	551
c.608T>A_p.Val203Glu	856	552
c.880G>A_p.Glu294Lys	857	553
c.898C>T_p.Pro300Ser	858	554
c.217G>A_p.Val73Met	82	555
c.664C>T_p.Pro222Ser	266	556
c.145G>A_p.Asp49Asn	362	557
c.480G>A_p.Met160Ile	363	558
c.736A>C_p.Met246Leu	364	559
c.656C>T_p.Pro219Leu	492	560
c.718A>T_p.Ser240Cys	493	561
